# Supplementary material for: Alcohol Consumption and Risk of Rheumatoid Arthritis among Chinese Adults: A Prospective Study
Source: Nutrients. 2021 Jun 29;13(7):2231. doi: 10.3390/nu13072231 (PMC8308382; doi:10.3390/nu13072231)
Supplement: Supplementary file 1 [file nutrients-13-02231-s001.zip]

Archive with 1 entries (1 files):
- nutrients-1218207-supplementary.pdf
